# Supplementary material for: Fast Screening of Tyrosinase Inhibitors in Coreopsis tinctoria Nutt. by Ligand Fishing Based on Paper-Immobilized Tyrosinase
Source: Molecules. 2024 Aug 25;29(17):4018. doi: 10.3390/molecules29174018 (PMC11397727; doi:10.3390/molecules29174018)
Supplement: Supplementary file 1 [file molecules-29-04018-s001.zip]

Archive with 1 entries (1 files):
- molecules-3144074-supplementary.pdf
